# Supplementary material for: A Laing distal myopathy–associated proline substitution in the β-myosin rod perturbs myosin cross-bridging activity
Source: J Clin Invest. 2024 May 1;134(9):e172599. doi: 10.1172/JCI172599 (PMC11060730; doi:10.1172/JCI172599)
Supplement: Supporting data values [file jci-134-172599-s016.xlsx]

## Sheet: Figure 1A
	NTG	bWT	R1500P
MYH1	10	8	8
MYH2	2	2	2
MYH4	86	72	64
MYH7	2	18	26

## Sheet: Figure 1B Left
βWT	R1500P
2.19	1.9
1.84	2.29
2.06	2.55
2.14	2.61
1.85	2.36
2.41	2.46
1.8	1.51
2.71	1.62
2.25	1.58
3.4	1.56
2.02	1.94
2.49	2.11
2.18	1.85
2.06	1.93
3.06	1.96
2.77	2.06
2.3	1.95
2.81
2.07
2.2
2.29
1.91
2.36
1.73

## Sheet: Figure 1B Right
βWT	R1500P
45.2	55.8
41.3	49.2
56.7	55.1
51.5	55.7
49.6	55.3
45.8	52.1
40.7	56.8
52.8	48.2
48.1	39.8
40.2	45.6
52.6	33.4
56.7	40.1
46.4	47.7
50.1
55.3
63.3
57
55.7
58.1
47.7
52.4
53.4

## Sheet: Figure 1D Left
βWT	R1500P
60	60
53.67	61.65
57.67	56.68

## Sheet: Figure 1D Right
% of Fibers	βWT	R1500P
0-500	0	0
500-1000	5	18
1000-1500	21	30
1500-2000	25	23
2000-2500	18	16
2500-3000	15	13
3000-3500	7	0
3500-4000	5	0
4000-4500	4	0

## Sheet: Figure 1F Left
βWT	R1500P
88.56	47.52
90.76	23.94
90.091	36.55
92.21	24.14
47.52	18.24
43.48	38.48
44.35	19.76
53.71	42.22
	43.28
	40.48
	26.91
	23.45

## Sheet: Figure 1F Right
βWT	R1500P
82	71
74	70
77	75
80	76
78	72
85	80

## Sheet: Figure 2A Left
NTG	βWT	R1500P
21.12	18.08	20.61
26.19	15.8	23.59
27.87	15.13	21.16
37.64	14.09	21.12

## Sheet: Figure 2A right
NTG	βWT	R1500P
226.95	187.01	251.79
204.55	122.17	273.42
289.73	156.41	233.14
335.1	121.64	215

## Sheet: Figure 2B 
Time	NTG	βWT	βR1500P
0	100	100	100
10	92.18	98.5	90
20	88.58	97	84
30	83.65	93	76.6
40	77.35	86	67.6
50	74.24	82	67
60	73.48	82	66

[truncated: 28 more sheets: Figure 3B, Figure 3C, Figure 3D, Figure 4A, Supp Fig 7A, Figure 4B, Supp Fig 7B, Figure 6A Left Panel, Figure 6A Right Panel Cumulat., Figure 6A Right Panel Day 1, Figure 6A Right Panel Day 15, Figure 6B Left Panel, Figure 6B Right Panel Cumulat., Figure 6B Right Panel Day 1, Figure 6B Right Panel Day 15, Figure 6C Left Panel, Figure 6C Right Panel Cumulat., Figure 6C Right Panel Day 1, Figure 6C Right Panel Day 15, Supp Figure 3B, Supp Figure 3C, Supp Figure 4  …]
